# Supplementary material for: Pumilio2 Promotes Growth of Mature Neurons
Source: Int J Mol Sci. 2021 Aug 20;22(16):8998. doi: 10.3390/ijms22168998 (PMC8396670; doi:10.3390/ijms22168998)
Supplement: Supplementary file 1 [file ijms-22-08998-s001.zip]

Archive with 1 entries (1 files):
- ijms-1318388-supplementary.pdf
